# Supplementary material for: Distribution and Antimicrobial Resistance Patterns of Aerobic Bacterial Isolates from Clinically Ill Pet Guinea Pigs (Cavia porcellus) in Hong Kong
Source: Animals (Basel). 2025 Jul 11;15(14):2042. doi: 10.3390/ani15142042 (PMC12291934; doi:10.3390/ani15142042)
Supplement: Supplementary file 1 [file animals-15-02042-s001.zip]

Archive with 1 entries (1 files):
- animals-3731936-supplementary.pdf
